# Supplementary material for: Extended interval dosing of ocrelizumab modifies the repopulation of B cells without altering the clinical efficacy in multiple sclerosis
Source: J Neuroinflammation. 2023 Sep 26;20:215. doi: 10.1186/s12974-023-02900-z (PMC10521424; doi:10.1186/s12974-023-02900-z)
Supplement: Supplementary file 2 — Additional file 2: Table S1. Median expression of markers. Table S2. Mean and standard deviation of the percentage of each immune cell subset. Table S3. Mean and standard deviation of the percentage of each B cell subset among all CD19+ cells. Table S4. Median expression markers of migratory markers. Table S5. Median expression markers of migratory markers. Table S6. Mean and standard deviation of the percentage of each B cell subset among all CD45+ cells with follow-up sample. Table S7. Statistics of Δ. Table S8. Mean and standard deviation of the percentage of each B cell subset among all CD45+ cells with follow-up sample in GC patients. [file 12974_2023_2900_MOESM2_ESM.xlsx]

## Sheet: Table S1
Table S1. Median expression of markers
marker	Subset	CD86	CD166	CD138	PD1	CD69	CD162	IgA	CD25	CD16	IgD	CD22	CD20	CD19	IgM	CD21	CD24	CD11c	CD1d	HLA-DR	CD14	CD54	CD11b	CD38	CD45RA	FoxP3	CD57	CD56	CD8a	CD5	CD27	CD3	CD4	CD49d	CD11a	Tbet
general	CD4 T cells	0	0	0	0	0.03	0	0	0.04	0	0	0	0	0	0	0	0	0	0	0	0	0	0	0.18	0.11	0.22	0	0	0.01	0.52	0.63	0.66	0.63	0.24	0.46	0.23
general	DN T cells	0	0	0	0.01	0.04	0	0	0	0	0	0	0	0	0	0	0	0	0.03	0	0	0.04	0	0.02	0.11	0.19	0	0.04	0.05	0.33	0.46	0.7	0	0.33	0.54	0.71
general	ILCs	0	0	0	0	0.05	0.01	0.05	0	0.41	0	0.02	0	0	0	0	0	0.16	0.11	0	0	0.03	0.2	0.58	0.4	0.16	0.37	0.62	0.19	0	0	0.02	0.03	0.3	0.55	0.9
general	Unknown	0	0	0	0	0	0.08	0.04	0.4	0	0	0.03	0	0	0	0	0	0.18	0	0	0	0.12	0.41	0.68	0.09	0.09	0	0	0.04	0	0.02	0.04	0	0.39	0.39	0.2
general	Dendritic cells	0.08	0.21	0.01	0	0.03	0.05	0.06	0	0	0	0.08	0	0	0.04	0	0	0.7	0.57	0.69	0.13	0.28	0.25	0.57	0.04	0.13	0	0.01	0.06	0.05	0.05	0.07	0.26	0.55	0.65	0.26
general	DP T cells	0	0	0	0.08	0.04	0.02	0	0.1	0	0	0	0	0	0	0	0	0	0.02	0	0	0.03	0	0	0.02	0.22	0	0.11	0.62	0.46	0.47	0.59	0.6	0.4	0.56	0.53
general	NKT cells	0	0	0	0	0.03	0.15	0.24	0	0	0	0	0	0	0	0	0	0.03	0.1	0	0.06	0.07	0.06	0.05	0.43	0.15	0.92	0.53	0.87	0.31	0	0.65	0.01	0.44	0.63	0.87
general	CD8 T cells	0	0	0	0.01	0.03	0.02	0.03	0	0	0	0	0	0	0	0	0	0	0.03	0	0.04	0.02	0	0.06	0.32	0.17	0.1	0	0.84	0.41	0.42	0.61	0	0.35	0.55	0.69
general	B cells	0	0	0	0	0	0	0.22	0.02	0	0.6	0.58	0.73	0.69	0.48	0.43	0.36	0	0.17	0.61	0	0.09	0	0.49	0.48	0.22	0	0	0.01	0.04	0.03	0.04	0	0.44	0.31	0.21
general	Monocytes	0.2	0.03	0	0	0.09	0.07	0.12	0	0	0	0	0	0	0	0	0	0.7	0.49	0.47	0.56	0.35	0.78	0.56	0.05	0.14	0	0	0.08	0.02	0.05	0.06	0.21	0.5	0.7	0.27
B cells	naive B cells (2)	0	0	0	0	0	0	0.13	0	0	0.59	0.6	0.66	0.67	0.3	0.43	0.12	0	0.12	0.64	0	0.04	0	0.35	0.35	0.23	0	0	0	0	0	0.02	0	0.34	0.25	0.18
B cells	activated B cells	0	0	0	0.06	0.1	0.02	0.14	0.48	0	0.15	0.18	0.43	0.77	0.32	0.61	0.02	0	0	0.82	0	0.07	0	0.01	0.5	0.15	0	0	0.04	0.27	0.55	0.06	0.02	0.51	0.17	0.49
B cells	transitionals B cells CD1d-	0	0	0	0	0	0	0.23	0.02	0	0.62	0.6	0.78	0.67	0.32	0.44	0.41	0	0.14	0.67	0	0.07	0	0.65	0.42	0.15	0	0	0	0.11	0	0.04	0	0.42	0.31	0.21
B cells	regulatory B cells	0	0	0.01	0	0.05	0	0.23	0.01	0.04	0.59	0.57	0.73	0.67	0.55	0.4	0.38	0.05	0.2	0.6	0.02	0.1	0	0.61	0.47	0.22	0.1	0.04	0.18	0.21	0.13	0.22	0.05	0.43	0.45	0.43
B cells	memory B cells IgA+	0	0.21	0.06	0	0.05	0	0.86	0.09	0	0.06	0.5	0.71	0.73	0.01	0.43	0.33	0.05	0.13	0.55	0	0.17	0	0.14	0.59	0.24	0	0.01	0.05	0.03	0.45	0.06	0	0.47	0.38	0.26
B cells	plasmablasts IgA+	0.19	0.18	0.01	0	0.02	0.06	0.73	0	0	0	0.3	0.05	0.67	0.02	0.04	0.11	0	0.01	0.58	0	0.24	0	0.88	0.6	0.27	0.01	0	0.12	0.03	0.61	0.09	0.05	0.75	0.44	0.29
B cells	naive B cells T-bet+	0	0.02	0	0	0.01	0	0.3	0.04	0	0.7	0.63	0.83	0.81	0.55	0.23	0.17	0.08	0.19	0.61	0	0.08	0	0.07	0.51	0.22	0	0.02	0.02	0.02	0.03	0.06	0	0.49	0.37	0.69
B cells	contamination	0	0	0	0	0.03	0.01	0.02	0	0	0	0	0	0.48	0	0	0	0.04	0.02	0	0.4	0.01	0	0.19	0.21	0.18	0.01	0.01	0.47	0.45	0.61	0.55	0.59	0.3	0.53	0.34
B cells	transitionals B cells CD1d+	0	0	0.01	0	0.02	0.01	0.28	0.04	0	0.75	0.63	0.82	0.71	0.75	0.49	0.53	0	0.25	0.66	0	0.15	0	0.73	0.55	0.21	0	0.01	0.01	0.11	0	0.05	0	0.52	0.35	0.17
B cells	plasmablasts IgA-	0.17	0.1	0	0	0	0.05	0.1	0	0	0	0.41	0.26	0.69	0.22	0.07	0.15	0.02	0.08	0.67	0	0.23	0	0.86	0.61	0.27	0	0.01	0.11	0.01	0.57	0.08	0.05	0.74	0.43	0.33
B cells	memory B cells IgA-	0	0.06	0	0	0	0	0.2	0.12	0	0	0.54	0.75	0.73	0.01	0.4	0.37	0.01	0.12	0.57	0	0.13	0.04	0.17	0.57	0.25	0	0.02	0.05	0	0.43	0.06	0	0.49	0.37	0.33
B cells	non-switched memory B cells	0	0.03	0	0	0	0	0.18	0.18	0	0.39	0.51	0.69	0.72	0.69	0.45	0.48	0	0.21	0.56	0	0.15	0	0.09	0.65	0.3	0	0.01	0.03	0	0.4	0.05	0	0.42	0.31	0.3
B cells	age-associated B cells	0.01	0.11	0.02	0.02	0.01	0	0.4	0.05	0	0	0.74	0.89	0.87	0.04	0.05	0.02	0.6	0.14	0.65	0	0.21	0	0.07	0.38	0.13	0	0.05	0.06	0.01	0.1	0.1	0.03	0.44	0.42	0.85
B cells	naive B cells (1)	0	0	0	0	0	0	0.19	0.01	0	0.72	0.64	0.68	0.7	0.5	0.53	0.23	0	0.25	0.66	0	0.11	0	0.45	0.48	0.24	0	0	0	0.02	0	0.03	0	0.43	0.32	0.17
B cells	immature B cells	0	0	0	0	0	0	0.21	0.01	0	0.55	0.49	0.79	0.63	0.74	0.22	0.56	0	0.09	0.53	0	0.06	0	0.77	0.45	0.13	0	0.01	0	0.08	0	0.03	0	0.42	0.22	0.15
T cells	contamination	0.19	0.06	0	0	0.14	0.08	0.17	0	0.06	0.01	0.02	0	0	0.02	0	0	0.69	0.49	0.49	0.54	0.35	0.77	0.57	0.07	0.18	0.12	0.05	0.25	0.24	0.21	0.42	0.3	0.52	0.68	0.43
T cells	effector memory CD8+ T cells CD56+	0	0	0	0.09	0.09	0	0	0	0	0	0	0	0	0	0	0	0	0.03	0	0.02	0.07	0	0	0.07	0.21	0	0.47	0.76	0.3	0.44	0.59	0	0.35	0.59	0.69
T cells	effector Tregs PD1-	0	0	0.11	0	0.01	0	0	0.17	0	0	0	0	0	0	0	0	0	0	0	0	0	0	0.24	0.19	0.26	0	0	0	0.5	0.64	0.68	0.62	0.2	0.42	0.18
T cells	Temra cells PD1- CD56+	0	0	0	0	0.04	0.16	0.24	0	0	0	0	0	0	0	0	0	0.03	0.11	0	0.06	0.07	0.06	0.05	0.44	0.15	0.91	0.54	0.87	0.31	0	0.65	0.01	0.45	0.63	0.87
T cells	Temra cells PD1- CD56-	0	0	0	0	0.03	0.1	0.23	0	0	0	0	0	0	0	0	0	0.01	0.09	0	0.06	0.04	0.02	0.09	0.4	0.13	0.91	0	0.87	0.39	0	0.62	0	0.42	0.61	0.84
T cells	effector CD8+ T cells CD45RA+ CD11a+	0	0	0	0	0.05	0.02	0	0	0	0	0	0	0	0	0	0	0.01	0.06	0.01	0.04	0.06	0	0.09	0.5	0.12	0.02	0	0.85	0.32	0.01	0.64	0	0.42	0.6	0.81
T cells	Temra cells PD1+	0	0	0	0.33	0.04	0.11	0.14	0	0	0	0	0	0	0	0	0	0.01	0.08	0	0.06	0.05	0.01	0.05	0.22	0.14	0.8	0	0.88	0.39	0.23	0.62	0.01	0.46	0.62	0.83
T cells	naive CD8+ T cells	0	0	0	0	0.01	0	0	0	0	0	0	0	0	0	0	0	0	0	0	0.05	0	0	0.13	0.47	0.21	0	0	0.85	0.48	0.69	0.62	0	0.22	0.42	0.15
T cells	DN T cells	0	0	0	0.02	0.04	0	0	0	0	0	0	0	0	0	0	0	0	0.03	0	0	0.04	0	0.02	0.1	0.19	0	0.04	0.05	0.33	0.45	0.7	0	0.34	0.55	0.72
T cells	effector Th cells CD49d+	0	0	0	0.07	0.04	0.01	0	0.22	0	0	0	0	0	0	0	0	0	0	0	0	0.01	0	0	0	0.22	0	0	0.01	0.53	0.63	0.62	0.66	0.46	0.54	0.39
T cells	naive CD4+ T cells	0	0	0	0	0.02	0	0	0	0	0	0	0	0	0	0	0	0	0	0	0	0	0	0.37	0.32	0.2	0	0	0	0.52	0.67	0.7	0.62	0.21	0.41	0.16
T cells	memory CD4+ T cells CD57-	0	0	0	0.11	0.05	0.01	0	0.2	0	0	0	0	0	0	0	0	0.01	0	0	0	0.04	0	0	0	0.21	0	0	0.03	0.54	0.03	0.58	0.65	0.36	0.56	0.44
T cells	memory CD4+ T cells CD57+ PD1+	0	0	0	0.24	0.05	0.11	0.25	0	0	0	0	0	0	0	0	0	0.02	0.09	0	0	0.06	0.03	0.06	0.08	0.16	0.93	0.02	0.1	0.55	0.01	0.63	0.58	0.47	0.61	0.84
T cells	DP T cells	0	0	0	0.02	0.03	0.01	0	0.2	0	0	0	0	0	0	0	0	0	0	0	0.02	0.02	0	0	0.01	0.21	0	0	0.77	0.44	0.57	0.58	0.54	0.36	0.53	0.36
T cells	central memory CD8+ T cells Tbet+	0	0	0	0.07	0.03	0	0	0	0	0	0	0	0	0	0	0	0	0.01	0	0.05	0.03	0	0	0.08	0.17	0	0	0.85	0.4	0.55	0.58	0	0.41	0.56	0.58
T cells	effector Tregs PD1+	0	0	0	0.31	0.04	0	0	0.11	0	0	0	0	0	0	0	0	0.01	0	0.05	0	0	0	0.38	0	0.27	0	0	0.02	0.57	0.57	0.65	0.66	0.41	0.53	0.43
T cells	NKT cells	0	0	0	0.02	0.04	0.08	0.16	0	0.04	0	0	0	0	0	0	0	0.04	0.1	0	0	0.05	0.06	0.11	0.32	0.16	0.82	0.3	0.13	0.26	0.04	0.75	0.01	0.38	0.6	0.87
T cells	effector CD8+ T cells CD45RA-	0	0	0	0.34	0.02	0	0	0	0	0	0	0	0	0	0	0	0	0.04	0.2	0.05	0.01	0	0.51	0.03	0.18	0	0	0.84	0.42	0.53	0.59	0	0.46	0.59	0.69
T cells	central memory CD8+ T cells Tbet-	0	0	0.28	0	0.02	0	0	0	0	0	0	0	0	0	0	0	0	0	0	0.02	0	0	0.01	0.1	0.32	0	0.02	0.74	0.37	0.47	0.6	0	0.23	0.44	0.29
T cells	effector Th cells CD49d-	0	0	0	0.06	0.04	0	0	0.27	0	0	0	0	0	0	0	0	0.01	0	0	0	0	0	0	0	0.24	0	0	0.01	0.56	0.6	0.61	0.64	0.06	0.51	0.25
rest	non-classical monocytes CD16+	0.19	0	0	0	0.05	0.1	0.13	0	0.44	0.02	0	0	0	0.03	0	0	0.74	0.18	0.57	0.05	0.34	0.29	0.11	0.21	0.14	0	0	0.04	0.02	0.04	0.03	0.19	0.59	0.69	0.24
rest	classical monocytes	0.24	0.06	0	0	0.13	0.09	0.14	0	0	0	0.02	0	0	0.01	0	0	0.72	0.54	0.52	0.6	0.41	0.81	0.6	0.06	0.14	0	0.02	0.1	0.03	0.06	0.08	0.26	0.55	0.72	0.28
rest	unknown	0	0	0	0	0	0.11	0.08	0.27	0	0	0.16	0	0	0	0	0.04	0.18	0	0.02	0	0.13	0.45	0.76	0.1	0.09	0	0	0.04	0	0.03	0.04	0	0.4	0.36	0.19
rest	transitional/intermediate monocytes	0.12	0	0.32	0	0.03	0.01	0.08	0	0	0	0	0	0	0.01	0	0	0.63	0.4	0.49	0.46	0.22	0.63	0.46	0.04	0.1	0	0	0.05	0.01	0.04	0.04	0.16	0.43	0.59	0.25
rest	late CD56bright NK cells	0	0.01	0	0.01	0.05	0.03	0.15	0	0.45	0	0.01	0	0	0	0	0	0.18	0.13	0	0	0.02	0.21	0.57	0.43	0.16	0.78	0.64	0.21	0	0	0.02	0.02	0.28	0.57	0.91
rest	early CD56bright NK cells	0	0.09	0	0	0.02	0	0	0	0.05	0	0	0	0	0	0	0	0.25	0.07	0	0	0.12	0.19	0.5	0.34	0.21	0	0.81	0.18	0	0.36	0.01	0.01	0.36	0.56	0.84
rest	plasmacytoid DCs CD4+	0	0.2	0	0	0	0.47	0.01	0	0	0	0.03	0	0	0.07	0	0	0	0	0.68	0	0.43	0	0.59	0.44	0.18	0	0	0.02	0.01	0.03	0.02	0.57	0.64	0.54	0.23
rest	late CD56dim NK cells	0	0	0.33	0	0.02	0	0.03	0	0.14	0	0	0	0	0	0	0	0.12	0.02	0	0	0	0.13	0.52	0.28	0.15	0.33	0.5	0.15	0	0.01	0.01	0	0.17	0.45	0.7
rest	contamination T cells	0	0	0	0.01	0.02	0	0	0.04	0	0	0	0	0	0	0	0	0	0	0	0	0.01	0	0	0.05	0.18	0	0	0.18	0.41	0.39	0.32	0.12	0.26	0.5	0.42
rest	myeloid derived suppressor cells	0.16	0.02	0	0	0.04	0.03	0.08	0	0	0	0	0	0	0	0	0	0.66	0.45	0.37	0.53	0.26	0.77	0.54	0.02	0.12	0	0	0.07	0.01	0.04	0.05	0.15	0.38	0.66	0.25
rest	early CD56dim NK cells	0	0	0	0	0.06	0	0	0	0.43	0	0.02	0	0	0	0	0	0.15	0.11	0	0	0.03	0.22	0.63	0.37	0.15	0	0.59	0.21	0	0	0.01	0.03	0.31	0.55	0.9
rest	myeloid DCs	0.08	0.28	0	0	0.03	0.08	0.05	0	0	0	0.12	0	0	0.05	0	0	0.73	0.63	0.73	0.06	0.3	0.14	0.61	0.04	0.14	0	0.02	0.07	0.07	0.05	0.09	0.29	0.59	0.67	0.26

## Sheet: Table S2
Table S2. Mean and standard deviation of the percentage of each immune cell subset
		CG		SID		EID		CG vs SID		CG vs EID		SID vs EID
clustering	Subset	Mean	SD	Mean	SD	Mean	SD	unadjusted p-value	adjusted p-value	unadjusted p-value	adjusted p-value	unadjusted p-value	adjusted p-value
general	NKT cells	1.18326	1.73691	3.11951	3.69729	2.71816	3.3167	0.00401637	0.0504299	0.0744476	0.67315	0.259871	1
general	DN T cells	1.4621	0.779258	1.35244	0.993949	1.42184	1.04987	0.459127	1	0.0941273	0.67315	0.262975	1
general	DP T cells	0.281111	0.222083	0.307143	0.205603	0.346053	0.222681	0.434825	1	0.15618	0.67315	0.423788	1
general	CD4+ T cells	24.1499	9.72765	31.1667	11.1472	30.2216	9.86572	0.00516529	0.0504299	0.0147703	0.216308	0.802273	1
general	CD8+ T cells	15.1439	6.53654	18.4237	8.30894	16.4442	7.28219	0.014228	0.104183	0.254262	0.930906	0.130077	0.848221
general	B cells	13.0083	6.99279	1.09571	1.7371	2.01105	1.23985	9.22543e-22	2.7021e-20	6.24498e-19	1.82914e-17	0.00705305	0.103291
general	ILCs	16.4636	8.84956	16.1667	7.66165	14.7047	6.69405	0.421806	1	0.142742	0.67315	0.423838	1
general	Dendritic cells	1.73574	0.67905	1.98195	1.00272	1.67711	0.708746	0.330503	1	0.694564	1	0.144799	0.848221
general	Monocytes	25.5017	9.60128	24.8043	10.0265	30.2061	9.00111	0.298969	1	0.160877	0.67315	0.00518707	0.103291
B cells	immature B cells	0.451156	0.370115	0.325845	0.533093	0.552335	0.400231	0.474176	1	0.183211	0.695011	0.0272826	0.155244
B cells	transitionals B cells CD1d-	0.761982	0.584659	0.162491	0.291646	0.356534	0.273361	4.11017e-08	2.33879e-07	0.000269534	0.00122697	0.00233786	0.0177373
B cells	transitionals B cells CD1d+	0.509154	0.415852	0.243895	0.440901	0.637571	0.463894	0.0262446	0.0995588	0.224709	0.78686	0.000176668	0.00201057
B cells	regulatory B cells	0.339103	0.325161	0.0565163	0.0995816	0.122704	0.0912842	4.74814e-08	2.4016e-07	0.000142806	0.000722311	0.0021251	0.0177373
B cells	naive B cells (1)	2.58435	2.06082	0.023228	0.0484262	0.089214	0.0666704	1.42971e-16	2.16943e-15	2.81673e-15	3.41056e-14	9.8144e-07	4.4677e-05
B cells	naive B cells (2)	3.4042	2.28892	0.0193616	0.0393403	0.0552761	0.0436688	5.63896e-20	1.28348e-18	1.22168e-18	2.78065e-17	6.32452e-05	0.00124502
B cells	naive B cells T-bet+	0.416116	0.421628	0.00492123	0.00966566	0.0140437	0.0121373	7.28779e-11	4.73934e-10	3.89848e-10	2.53523e-09	8.205e-05	0.00124502
B cells	activated B cells	0.00964554	0.0213741	0.000202941	0.000452799	0.000326097	0.00152376	0.0012875	0.00532814	0.000579477	0.00239808	0.723536	1
B cells	non-switched memory B cells	1.56996	1.48487	0.00734664	0.0121275	0.0140468	0.0100253	1.5206e-12	1.15368e-11	3.1168e-12	2.36471e-11	0.0217635	0.141531
B cells	memory B cells IgA-	1.34647	1.01396	0.0164852	0.0224673	0.0320629	0.0367411	2.00357e-16	2.28016e-15	2.99686e-15	3.41056e-14	0.0826734	0.418161
B cells	memory B cells IgA+	0.754524	0.651425	0.0228602	0.0410995	0.0543187	0.0739706	3.31973e-13	3.02241e-12	2.94862e-12	2.36471e-11	0.104843	0.477267
B cells	age-associated B cells	0.167112	0.107472	0.000607136	0.00130856	0.000898199	0.00116895	1.27403e-20	5.79961e-19	3.37701e-20	1.53728e-18	0.170202	0.704355
B cells	plasmablasts IgA-	0.0335048	0.0161691	0.017815	0.016323	0.0163312	0.0123972	5.53186e-05	0.000251821	3.79068e-05	0.000215698	0.722944	1
B cells	plasmablasts IgA+	0.0319555	0.0251449	0.028111	0.0343923	0.0295	0.02313	0.594894	1	0.833532	1	0.77833	1
T cells	naive CD4+ T cells	9.00729	6.07297	11.8902	7.13266	12.2329	5.96376	0.0360904	0.608187	0.0160856	0.788349	0.646549	1
T cells	effector Th cells CD49d+	4.5554	3.07244	5.0959	2.40656	4.75701	2.26773	0.317738	1	0.728857	1	0.583431	1
T cells	effector Th cells CD49d-	2.66051	1.54634	3.22913	1.57319	3.74577	1.73854	0.184176	1	0.0397977	0.894215	0.324425	1
T cells	effector Tregs PD1-	4.3063	2.3213	5.89907	3.09837	4.7425	2.06319	0.023186	0.520966	0.355773	1	0.146506	1
T cells	effector Tregs PD1+	0.96982	0.481561	1.16898	0.523408	1.08811	0.382705	0.168021	1	0.433746	1	0.496588	1
T cells	memory CD4+ T cells CD57+ PD1+	0.893016	1.57906	1.31723	1.79497	1.30044	2.20025	0.096114	0.809845	0.082712	1	0.898867	1
T cells	memory CD4+ T cells CD57-	1.50734	1.09928	1.44271	0.680524	1.50009	0.808468	0.935315	1	0.968318	1	0.84746	1
T cells	naive CD8+ T cells	4.32	3.41772	4.24471	2.95234	4.45256	2.59351	0.685258	1	0.504517	1	0.860357	1
T cells	effector CD8+ T cells CD45RA-	0.354439	0.331792	0.335649	0.304726	0.224964	0.187289	0.986295	1	0.122164	1	0.045999	1
T cells	effector CD8+ T cells CD45RA+ CD11a+	0.223417	0.245416	0.284592	0.331989	0.227342	0.262384	0.0631667	0.647091	0.905726	1	0.0897961	1
T cells	central memory CD8+ T cells Tbet+	3.01332	1.51287	3.08231	1.39682	2.85743	1.07072	0.490852	1	0.871787	1	0.64695	1
T cells	central memory CD8+ T cells Tbet-	0.664466	0.368459	0.813535	0.492997	0.626629	0.392435	0.0671982	0.647091	0.734777	1	0.146211	1
T cells	effector memory CD8+ T cells CD56+	0.99911	0.907715	0.923128	0.719088	1.17429	0.98888	0.839135	1	0.244024	1	0.25173	1
T cells	Temra cells PD1+	2.02045	1.55341	2.88059	2.25651	1.96408	1.70912	0.0559764	0.647091	0.932744	1	0.0712436	1
T cells	Temra cells PD1- CD56+	1.16236	1.63955	2.96036	3.33391	2.74086	3.29783	0.00934212	0.520966	0.0233907	0.788349	0.801864	1
T cells	Temra cells PD1- CD56-	1.54972	2.12967	3.61216	3.43539	3.21373	4.66797	0.0177236	0.520966	0.172704	1	0.30951	1
T cells	NKT cells	1.10073	1.17749	1.49064	1.96371	1.30468	1.53586	0.176775	1	0.333075	1	0.676807	1
T cells	DP T cells	0.146952	0.106359	0.203433	0.177592	0.217852	0.167239	0.170737	1	0.0680653	1	0.56004	1
T cells	DN T cells	1.40783	0.740948	1.30025	0.994089	1.39256	1.01808	0.48776	1	0.202616	1	0.508313	1
rest	myeloid DCs	1.42387	0.581065	1.52503	0.704215	1.28187	0.469706	0.733033	1	0.216686	1	0.0730834	0.535147
rest	plasmacytoid DCs CD4+	0.5104	0.290247	0.592809	0.37139	0.524069	0.333798	0.15498	1	0.312116	1	0.754736	1
rest	transitional/intermediate monocytes	0.523758	0.291192	0.632173	0.424668	0.576411	0.360331	0.336002	1	0.668495	1	0.556111	1
rest	classical monocytes	13.3671	5.82952	12.8856	5.5378	14.7743	5.05203	0.273793	1	0.536857	1	0.0523339	0.510948
rest	myeloid derived suppressor cells	8.54447	4.52368	8.08434	4.12928	11.6165	5.26138	0.264426	1	0.0664415	0.790779	0.00108982	0.0319206
rest	non-classical monocytes CD16+	3.15413	1.70472	3.3054	2.04283	3.24432	1.40761	0.772542	1	0.769163	1	0.87213	1
rest	late CD56bright NK cells	8.36854	6.80342	8.16641	5.41327	7.4524	4.63132	0.643311	1	0.272992	1	0.476831	1
rest	early CD56bright NK cells	1.01711	0.583858	0.839405	0.460247	0.791192	0.492114	0.160088	1	0.0809957	0.790779	0.477418	1
rest	late CD56dim NK cells	0.904537	0.627456	0.965752	0.653364	0.649216	0.507348	0.826605	1	0.0606165	0.790779	0.0158412	0.231992
rest	early CD56dim NK cells	5.07147	2.33816	4.88842	2.76079	5.28357	2.2822	0.518846	1	0.94524	1	0.381484	1

## Sheet: Table S3
Table S3. Mean and standard deviation of the percentage of each B cell subset among all CD19+ cells
		CG		SID		EID		CG vs SID		CG vs EID		SID vs EID
clustering	Subset	Mean	SD	Mean	SD	Mean	SD	unadjusted p-value	adjusted p-value	unadjusted p-value	adjusted p-value	unadjusted p-value	adjusted p-value
B cells	immature B cells	3.64144	3.01209	20.9374	18.5984	27.4876	10.6038	1.77861e-07	1.15665e-06	1.38674e-11	1.05212e-10	0.0232827	0.117764
B cells	transitionals B cells CD1d-	5.69549	3.2928	8.15755	9.57806	16.4901	6.34845	0.133006	0.504556	5.09961e-08	2.57937e-07	2.07829e-05	0.00015768
B cells	transitionals B cells CD1d+	3.85367	2.47131	9.43734	12.4066	29.6842	9.90092	0.0203208	0.0840946	1.20906e-16	1.37597e-15	4.16545e-11	1.89619e-09
B cells	regulatory B cells	2.61702	1.53808	10.003	9.99995	6.05769	1.56915	1.9299e-05	8.78525e-05	0.0796394	0.329576	0.0145579	0.0828381
B cells	naive B cells (1)	19.2393	8.83287	0.858413	1.69294	4.40626	2.84754	3.67447e-28	8.36343e-27	1.47543e-20	3.35822e-19	6.5168e-10	1.48328e-08
B cells	naive B cells (2)	25.4051	9.1604	0.755642	1.18951	2.65515	1.69244	7.06046e-37	3.21405e-35	1.13738e-31	5.17759e-30	3.40712e-08	5.16995e-07
B cells	naive B cells T-bet+	3.17172	1.94506	0.286018	0.499098	0.795691	0.755701	1.7188e-16	1.95607e-15	2.06036e-11	1.33988e-10	0.000269198	0.00175063
B cells	activated B cells	0.0589964	0.126727	0.0626407	0.22286	0.0227439	0.117721	0.985522	1	0.197037	0.747458	0.237289	0.925808
B cells	non-switched memory B cells	12.6587	8.05829	1.14275	1.32072	0.996662	0.979662	5.13639e-19	7.79393e-18	1.22697e-18	1.8618e-17	0.444642	1
B cells	memory B cells IgA-	11.4132	5.98862	3.31478	4.50404	2.48535	4.00056	9.09556e-10	6.90078e-09	8.8501e-11	5.03592e-10	0.244052	0.925808
B cells	memory B cells IgA+	6.2884	3.59192	5.61264	7.16537	3.49709	5.13022	0.334186	1	0.00627668	0.0285726	0.0426604	0.194198
B cells	age-associated B cells	1.57162	1.35969	0.070444	0.200766	0.0681274	0.13131	4.3437e-13	3.95467e-12	3.41588e-12	3.10994e-11	0.979076	1
B cells	plasmablasts IgA-	0.640758	1.53914	11.2343	11.8921	1.51304	2.79242	1.75039e-06	8.85343e-06	0.897848	1	1.20229e-05	0.000109461
B cells	plasmablasts IgA+	0.997409	3.3212	17.4423	17.9747	2.5594	4.41707	7.28206e-07	4.14366e-06	0.846723	1	5.96453e-06	6.78791e-05

## Sheet: Table S4
Table S4. Median expression markers of migratory markers
		CG		SID		EID		CG vs SID		CG vs EID		SID vs EID
marker	Subset	Mean	SD	Mean	SD	Mean	SD	unadjusted p-value	adjusted p-value	unadjusted p-value	adjusted p-value	unadjusted p-value	adjusted p-value
CD49d	transitionals B cells CD1d+	2.60214	0.271087	2.745	0.200992	2.75026	0.119461	0.046807	0.0877631	0.0590844	0.113318	0.97269	0.97269
CD49d	naive B cells (2)	1.82464	0.253045	1.6511	0.488398	1.57833	0.1776	0.000747518	0.00224255	0.000352629	0.00176315	0.772601	0.890738
CD49d	immature B cells	2.08857	0.19233	2.00091	0.406264	2.18158	0.15125	0.567497	0.76028	0.075545	0.113318	0.0194644	0.0973219
CD49d	naive B cells (1)	2.28286	0.296971	1.99944	0.273445	2.12861	0.147538	0.000404673	0.00151752	0.0153165	0.0459495	0.0380441	0.142665
CD49d	transitionals B cells CD1d-	2.14821	0.301556	1.96915	0.770341	2.11079	0.21937	0.0384494	0.0823915	0.625864	0.670569	0.100139	0.250348
CD49d	non-switched memory B cells	2.37071	0.308	2.74874	0.729331	2.89526	0.227674	0.000386964	0.00151752	1.65831e-05	0.000124373	0.373745	0.622909
CD49d	memory B cells IgA-	2.70464	0.331732	3.01719	0.608195	3.02605	0.366021	0.0153172	0.038293	0.0101082	0.0379056	0.825988	0.890738
CD49d	memory B cells IgA+	2.555	0.368389	3.06974	0.535228	3.18974	0.297423	0.767254	0.822058	0.17089	0.213613	0.207662	0.444991
CD49d	regulatory B cells	2.13607	0.267172	2.04476	0.464728	2.32342	0.234838	0.608224	0.76028	0.0239928	0.0599819	0.00308145	0.0290774
CD49d	naive B cells T-bet+	2.49286	0.28108	2.445	0.651675	2.42603	0.486261	0.996888	0.996888	0.997682	0.997682	0.831356	0.890738
CD49d	plasmablasts IgA+	3.92607	0.351734	3.85293	0.41825	4.03974	0.273337	0.348347	0.522521	0.593411	0.670569	0.0690424	0.207127
CD49d	age-associated B cells	2.42964	0.245204	2.38717	0.882698	2.58475	0.787919	0.160557	0.267596	0.0706305	0.113318	0.577566	0.78759
CD49d	plasmablasts IgA-	3.80786	0.309531	3.9805	0.386885	3.98974	0.30272	1.22877e-05	9.21575e-05	3.77952e-07	5.66927e-06	0.243482	0.456528
CD49d	activated B cells	1.8455	0.66428	2.262	1.32707	2.37186	0.81863	0.73361	0.822058	0.0747916	0.113318	0.416723	0.625084
CD49d	B cells	2.245	0.294285	2.80286	0.593289	2.47842	0.22248	4.70076e-06	7.05114e-05	0.0915798	0.124882	0.00387699	0.0290774
CD162	transitionals B cells CD1d+	0.0318268	0.0324642	0.10408	0.159794	0.0639105	0.0697348	0.0342866	0.0571444	0.0805537	0.502242	0.582205	0.647343
CD162	naive B cells (2)	0.000918665	0.000707657	0.0717493	0.158581	0.00391352	0.016689	0.0104166	0.0312499	0.933468	0.933468	0.0441115	0.132334
CD162	immature B cells	0.0078453	0.0175309	0.0150417	0.0486991	0.0166725	0.0838456	0.350402	0.438003	0.464432	0.633317	0.0878105	0.188165
CD162	naive B cells (1)	0.00175814	0.00300459	0.0744259	0.126525	0.0127502	0.0377298	0.00158678	0.00793388	0.417252	0.625878	0.0409163	0.132334
CD162	transitionals B cells CD1d-	0.0010986	0.00103624	0.0590997	0.136922	0.00605407	0.0240414	0.0669729	0.0913267	0.697585	0.804906	0.257612	0.386418
CD162	non-switched memory B cells	0.00343961	0.00605695	0.110109	0.226136	0.0309746	0.0513149	0.00454268	0.0170351	0.34149	0.625878	0.0798835	0.188165
CD162	memory B cells IgA-	0.000918665	0.000707657	0.0473654	0.119707	0.0409656	0.150932	0.0431107	0.0646661	0.188321	0.533014	0.549143	0.647343
CD162	memory B cells IgA+	0.00101438	0.000756487	0.0814884	0.193471	0.010444	0.0420846	0.0155254	0.0388136	0.807949	0.86566	0.0428535	0.132334
CD162	regulatory B cells	0.00222046	0.0024509	0.165947	0.220648	0.0438713	0.0927787	6.02176e-05	0.0006809	0.24874	0.533014	0.00652582	0.0489436
CD162	naive B cells T-bet+	0.000918665	0.000707657	0.0841512	0.179366	0.0275868	0.0600804	0.0272545	0.0511022	0.0528673	0.502242	0.759297	0.759297
CD162	plasmablasts IgA+	0.246533	0.141572	0.318827	0.531467	0.260752	0.172553	0.969407	0.990911	0.556313	0.695392	0.604187	0.647343
CD162	age-associated B cells	0.000918665	0.000707657	0.0397296	0.0671976	0.0404873	0.09371	0.0183372	0.0392941	0.100448	0.502242	0.553314	0.647343
CD162	plasmablasts IgA-	0.204507	0.172313	0.254185	0.247186	0.274366	0.213295	0.759766	0.876653	0.15845	0.533014	0.188912	0.35421
CD162	activated B cells	0.103775	0.219559	0.114144	0.10385	0.284279	0.321525	0.990911	0.990911	0.244873	0.533014	0.218048	0.363413
CD162	B cells	0.00103295	0.000969842	0.0853732	0.112933	0.018075	0.0582823	9.07867e-05	0.0006809	0.398672	0.625878	0.00389488	0.0489436
CD54	transitionals B cells CD1d+	0.541004	0.213802	0.616382	0.279888	0.825789	0.201251	0.284908	0.427361	4.5711e-05	0.000342833	0.00713767	0.021413
CD54	naive B cells (2)	0.226113	0.105995	0.228827	0.366444	0.228174	0.114629	0.0606986	0.130069	0.968499	0.968499	0.0827203	0.124081
CD54	immature B cells	0.200759	0.159809	0.372745	0.28389	0.331266	0.141048	0.0129271	0.0790573	0.0351783	0.0879457	0.595356	0.595356
CD54	naive B cells (1)	0.53975	0.162026	0.536378	0.443917	0.623583	0.147493	0.0559486	0.130069	0.0555478	0.104152	0.000598703	0.00449027
CD54	transitionals B cells CD1d-	0.260014	0.145853	0.28347	0.238781	0.415447	0.110901	0.631828	0.729032	0.00120964	0.00604819	0.0113514	0.0283784
CD54	non-switched memory B cells	0.742357	0.189738	1.08646	0.55215	1.25397	0.336497	0.00182994	0.0274491	3.73801e-05	0.000342833	0.373893	0.431415
CD54	memory B cells IgA-	0.649643	0.185859	0.700547	0.316933	0.874603	0.342996	0.618882	0.729032	0.00564815	0.0211805	0.0285479	0.0611741
CD54	memory B cells IgA+	0.865214	0.201999	0.8532	0.490166	1.03321	0.270368	0.849467	0.910143	0.105254	0.175423	0.0757531	0.124081
CD54	regulatory B cells	0.404464	0.144115	0.306437	0.202911	0.523658	0.146555	0.0158115	0.0790573	0.0161075	0.0483226	1.12597e-06	1.68895e-05
CD54	naive B cells T-bet+	0.516036	0.223528	0.44175	0.441845	0.537608	0.416455	0.53571	0.729032	0.741045	0.795343	0.421897	0.452033
CD54	plasmablasts IgA+	1.18418	0.449711	1.00113	0.486123	1.30947	0.340797	0.0861079	0.161452	0.289297	0.433945	0.00256662	0.00962483
CD54	age-associated B cells	0.956464	0.327103	1.53954	0.779696	1.1041	0.863321	0.0420026	0.126008	0.74232	0.795343	0.146176	0.199331
CD54	plasmablasts IgA-	1.11557	0.434788	0.931965	0.399887	1.19695	0.35215	0.0260176	0.0975659	0.495478	0.675652	0.00129558	0.00647792
CD54	activated B cells	1.07013	0.597516	1.47944	0.846598	0.827514	0.594473	0.115536	0.192559	0.648587	0.795343	0.182604	0.228255
CD54	B cells	0.477429	0.186112	0.5238	0.264646	0.593053	0.185444	0.927576	0.927576	0.045752	0.09804	0.040017	0.0750318
CD166	transitionals B cells CD1d+	0.0392756	0.0439974	0.0843932	0.187227	0.0265095	0.0235933	0.843587	0.843587	0.550677	0.826015	0.797659	0.920376
CD166	naive B cells (2)	0.000312876	0.000461491	0.0831437	0.277983	9.83441e-05	9.03503e-05	0.1056	0.396	0.783103	0.978879	0.119007	0.262426
CD166	immature B cells	0.00553919	0.0191021	0.0198818	0.0585593	0.00734862	0.0349793	0.467644	0.584555	0.875225	0.99557	0.36487	0.49755
CD166	naive B cells (1)	0.0175199	0.0294932	0.0658499	0.154044	0.00511965	0.0214283	0.254809	0.477767	0.219366	0.411311	0.065367	0.220335
CD166	transitionals B cells CD1d-	0.00866097	0.0320225	0.0690513	0.176526	0.0122721	0.071513	0.207181	0.477767	0.99557	0.99557	0.260907	0.489201
CD166	non-switched memory B cells	0.174436	0.0838325	0.254423	0.316626	0.221057	0.191474	0.302045	0.503409	0.332737	0.554562	0.973115	0.973115
CD166	memory B cells IgA-	0.342393	0.0852133	0.186648	0.202057	0.20411	0.202481	0.00027934	0.0041901	0.000315994	0.00473991	0.923462	0.973115
CD166	memory B cells IgA+	1.0075	0.146859	0.928721	0.342365	1.13495	0.17708	0.448585	0.584555	0.0208191	0.116925	0.00174694	0.0131021
CD166	regulatory B cells	0.014974	0.032432	0.0329749	0.0924408	0.0116307	0.0254796	0.436185	0.584555	0.950248	0.99557	0.5516	0.6895
CD166	naive B cells T-bet+	0.123195	0.0816995	0.389883	0.900919	0.0591612	0.0862461	0.589855	0.680602	0.0827285	0.297385	0.0734449	0.220335
CD166	plasmablasts IgA+	0.807714	0.203453	0.688996	0.330144	0.915211	0.187023	0.0427268	0.213634	0.163431	0.350209	0.000565751	0.00848627
CD166	age-associated B cells	0.573857	0.172826	0.225176	0.288078	0.39124	0.440842	0.00151946	0.011396	0.023385	0.116925	0.362915	0.49755
CD166	plasmablasts IgA-	0.441607	0.224329	0.382188	0.232942	0.470216	0.241494	0.244979	0.477767	0.731001	0.978879	0.122466	0.262426
CD166	activated B cells	0.0626738	0.157738	0.132604	0.288615	0.180301	0.20945	0.817113	0.843587	0.0991284	0.297385	0.324675	0.49755
CD166	B cells	0.0801623	0.0792153	0.162203	0.21358	0.0403756	0.125539	0.151443	0.454329	0.162139	0.350209	0.00562721	0.0281361
CD11a	transitionals B cells CD1d+	1.7575	0.150846	1.70399	0.422054	1.77737	0.109176	0.347056	0.473258	0.417345	0.521681	0.865466	0.865466
CD11a	naive B cells (2)	1.24214	0.0873563	1.43086	0.34902	1.32028	0.156533	0.00888823	0.0190462	0.128812	0.322031	0.236326	0.302646
CD11a	immature B cells	1.05396	0.125742	1.00139	0.291742	1.11529	0.108386	0.797502	0.797502	0.30732	0.440638	0.242117	0.302646
CD11a	naive B cells (1)	1.60071	0.103645	1.71861	0.306865	1.65833	0.123839	0.136196	0.204294	0.211911	0.440638	0.659972	0.707112
CD11a	transitionals B cells CD1d-	1.565	0.108216	1.51842	0.414573	1.615	0.113456	0.624108	0.668687	0.281304	0.440638	0.159794	0.299613
CD11a	non-switched memory B cells	1.58679	0.102923	1.77165	0.449115	1.89632	0.201539	0.00128706	0.00321766	3.26148e-05	0.000244611	0.358443	0.413588
CD11a	memory B cells IgA-	1.88286	0.108294	2.315	0.425749	2.12263	0.221878	5.8476e-07	8.77141e-06	0.00651343	0.0244254	0.0128112	0.0480419
CD11a	memory B cells IgA+	1.93679	0.105189	2.20154	0.445228	2.28211	0.167287	0.00059332	0.00177996	7.57412e-06	0.000113612	0.222346	0.302646
CD11a	regulatory B cells	2.19571	0.190646	2.51881	0.408471	2.28895	0.226899	0.000218256	0.00081846	0.323134	0.440638	0.00815484	0.0407742
CD11a	naive B cells T-bet+	1.79679	0.138411	2.21667	0.505756	2.06	0.222844	1.60176e-05	0.000120132	0.000606369	0.00303184	0.237492	0.302646
CD11a	plasmablasts IgA+	2.15964	0.242214	2.07683	0.363925	2.19658	0.28265	0.415018	0.518772	0.463952	0.535329	0.108623	0.232765
CD11a	age-associated B cells	2.00071	0.233084	2.36	0.580517	2.02762	0.35277	0.0438328	0.0821866	0.97452	0.97452	0.0660724	0.198217
CD11a	plasmablasts IgA-	2.15286	0.242721	1.99213	0.429146	2.20211	0.247686	0.115629	0.192715	0.2836	0.440638	0.0044981	0.0337358
CD11a	activated B cells	1.25221	0.447887	1.09852	0.668826	2.01857	0.71981	0.590278	0.668687	0.0087751	0.0263253	0.0991678	0.232765
CD11a	B cells	1.58571	0.122254	1.90014	0.441576	1.63632	0.152668	0.00016139	0.000806948	0.930145	0.97452	0.000420659	0.00630989

## Sheet: Table S5
Table S5. Median expression markers of migratory markers
		CG		SID		EID		CG vs SID		CG vs EID		SID vs EID
marker	Subset	Mean	SD	Mean	SD	Mean	SD	unadjusted p-value	adjusted p-value	unadjusted p-value	adjusted p-value	unadjusted p-value	adjusted p-value
CD20	immature B cells	4.23429	0.207527	4.24313	0.342933	4.43868	0.139796	0.917846	0.917846	0.00716485	0.0134341	0.00625081	0.015627
CD20	transitionals B cells CD1d-	4.12464	0.149654	4.4136	0.319786	4.50158	0.143537	1.91668e-05	5.75004e-05	5.16525e-08	2.58262e-07	0.28767	0.392277
CD20	transitionals B cells CD1d+	4.28964	0.189501	4.65	0.268193	4.65026	0.155097	8.28626e-08	1.24294e-06	3.6655e-08	2.58262e-07	0.742066	0.868762
CD20	regulatory B cells	3.58321	0.240536	1.97806	1.94386	4.12211	0.730429	1.69682e-05	5.75004e-05	0.0647716	0.0883249	3.80321e-08	4.77695e-07
CD20	naive B cells (1)	3.61964	0.177029	4.01278	0.344542	4.17028	0.177067	3.37153e-07	2.52865e-06	1.96015e-12	2.94023e-11	0.0862184	0.143697
CD20	naive B cells (2)	3.49357	0.164321	3.965	0.558198	4.035	0.167506	2.66244e-06	1.33122e-05	7.72786e-08	2.89795e-07	0.752927	0.868762
CD20	naive B cells T-bet+	4.38714	0.253361	4.49529	0.430924	4.86838	0.296598	0.256945	0.35038	2.51991e-07	7.55974e-07	0.000565144	0.00169543
CD20	activated B cells	2.55375	0.698837	2.16767	1.26073	1.93044	1.30847	0.314321	0.392901	0.188577	0.217589	0.930639	0.930639
CD20	non-switched memory B cells	3.64071	0.209641	3.53667	0.671577	3.98974	0.27376	0.457847	0.49055	0.00145773	0.00364433	0.000320704	0.00120264
CD20	memory B cells IgA-	3.96393	0.196675	3.68053	1.10436	4.14184	0.415058	0.156939	0.261566	0.154235	0.192794	0.00774208	0.0165902
CD20	memory B cells IgA+	3.77964	0.184226	3.49737	0.704477	4.08684	0.245883	0.0705422	0.132267	0.00217399	0.00465855	4.72908e-06	2.36454e-05
CD20	age-associated B cells	4.92286	0.20565	4.825	0.638873	5.1295	0.464354	0.393575	0.454125	0.233365	0.250034	0.238297	0.357445
CD20	plasmablasts IgA-	2.42043	1.1372	1.6889	0.968956	1.79734	1.25696	0.0299257	0.0641264	0.037882	0.056823	0.912567	0.930639
CD20	plasmablasts IgA+	0.73007	0.569845	0.976104	0.984437	0.610184	0.690362	0.238849	0.35038	0.380714	0.380714	0.0268612	0.0503648
CD20	B cells	3.74821	0.211458	2.60698	1.772	4.40289	0.287539	0.000263223	0.000658057	0.0171345	0.0285576	6.36926e-08	4.77695e-07

## Sheet: Table S6
Table S6. Mean and standard deviation of the percentage of each B cell subset among all CD45+ cells with follow-up sample
		SID - SID						SID - EID						EID - SID						EID - EID
		1st time point: SID		2nd time point: SID		SID vs SID		1st time point: SID		2nd time point: EID		SID vs EID		1st time point: EID		2nd time point: SID		EID vs SID		1st time point: EID		2nd time point: EID		EID vs EID
clustering	Subset	Mean	SD	Mean	SD	unadjusted p-value	adjusted p-value	Mean	SD	Mean	SD	unadjusted p-value	adjusted p-value	Mean	SD	Mean	SD	unadjusted p-value	adjusted p-value	Mean	SD	Mean	SD	unadjusted p-value	adjusted p-value
B cells	immature B cells	0.449796	0.723953	0.361588	0.468601	0.897351	1	0.308162	0.541084	0.6064	0.425377	0.00496758	0.0251259	0.589922	0.435237	0.0388723	0.136031	6.74138e-08	8.76596e-07	0.418419	0.431237	0.228388	0.331281	0.0488916	0.556409
B cells	transitionals B cells CD1d-	0.187367	0.325013	0.28076	0.342093	0.979615	1	0.133688	0.244307	0.461537	0.300183	2.42913e-06	5.52893e-05	0.344916	0.269402	0.00851259	0.0318858	4.70314e-07	4.28191e-06	0.272517	0.293905	0.151275	0.242351	0.0149146	0.542934
B cells	transitionals B cells CD1d+	0.29478	0.503152	0.362413	0.519788	0.526351	1	0.182297	0.341065	0.740956	0.516682	9.01149e-06	0.00013674	0.642267	0.442651	0.00898531	0.0378258	7.091e-08	8.76596e-07	0.475648	0.5035	0.383159	0.607504	0.171729	1
B cells	regulatory B cells	0.072446	0.123894	0.0865227	0.0968673	0.529556	1	0.0372329	0.0515798	0.138441	0.0933066	2.99638e-07	1.36401e-05	0.10759	0.0586285	0.0127348	0.0162782	7.27086e-07	5.51639e-06	0.0908315	0.0836598	0.0569058	0.0756502	0.0388087	0.556409
B cells	naive B cells (1)	0.0302534	0.0573903	0.0393801	0.1093	0.276328	1	0.0147236	0.032631	0.157699	0.117592	0.000108507	0.000987888	0.0829311	0.0554781	0.000141319	0.000412878	7.70264e-08	8.76596e-07	0.0769789	0.104983	0.0508091	0.0884734	0.230361	1
B cells	naive B cells (2)	0.024444	0.0454123	0.0269325	0.0656139	0.347739	1	0.0132093	0.0292503	0.0958619	0.0697855	7.58841e-05	0.000863596	0.0530165	0.0426976	0.000225956	0.000397296	1.77498e-06	1.15429e-05	0.0466464	0.0619822	0.0228615	0.0321381	0.0238537	0.542934
B cells	naive B cells T-bet+	0.00573962	0.0106126	0.00576439	0.0149476	0.973061	1	0.00393055	0.00826977	0.0188502	0.0166057	0.000976292	0.00634895	0.0117585	0.0111658	0.000119331	0.000356319	1.95081e-05	0.000111006	0.0105242	0.0143124	0.0118972	0.0149035	0.356596	1
B cells	activated B cells	5.70492e-05	0.000180431	0	0.0010968	0.32722	1	0.000371869	0.000592916	0.000356405	0.001285	0.689943	1	0.000459127	0.00182487	0.00011049	0.000420729	0.225719	0.856264	0.000323638	0.00138157	0.000181728	0.000304529	0.457385	1
B cells	non-switched memory B cells	0.00805783	0.0117376	0.00965028	0.0108694	0.912686	1	0.00388973	0.0046145	0.0131172	0.0107491	0.000135469	0.0010278	0.012797	0.007503	0.00106227	0.00102831	2.24489e-08	8.76596e-07	0.0100265	0.0108717	0.0111616	0.0102808	0.10445	0.799849
B cells	memory B cells IgA-	0.0207327	0.0277362	0.0221484	0.0337345	0.814742	1	0.0113434	0.0116746	0.0408797	0.0377368	0.00275433	0.0156728	0.0343912	0.0408711	0.00365018	0.00752084	0.000374838	0.00189593	0.0272269	0.0399097	0.013311	0.016641	0.199618	1
B cells	memory B cells IgA+	0.0260989	0.0515718	0.026692	0.0528544	0.959458	1	0.0189397	0.0220524	0.0447792	0.0604876	0.0193458	0.0880659	0.0510757	0.0620622	0.00742515	0.0127204	0.000507744	0.00231134	0.0399601	0.0644537	0.0210054	0.0212488	0.204444	1
B cells	age-associated B cells	0.000856996	0.00163666	0.000888903	0.00369999	0.905396	1	0.000304675	0.000612803	0.00165256	0.00431566	0.0721454	0.273683	0.00080894	0.00125266	2.82932e-05	0.000141466	0.257327	0.896999	0.000792283	0.00230274	0.00392754	0.010723	0.421731	1
B cells	plasmablasts IgA-	0.0174318	0.016494	0.0143266	0.0117914	0.258328	1	0.0155547	0.0113917	0.0160942	0.0114658	0.312597	1	0.0146949	0.00807819	0.0119937	0.0115792	0.275867	0.896999	0.015584	0.0119418	0.0150713	0.00895758	0.305692	1
B cells	plasmablasts IgA+	0.0292118	0.0408996	0.0203803	0.0288435	0.349709	1	0.0267784	0.0242176	0.0346974	0.0305873	0.0386607	0.159992	0.0277851	0.0162832	0.0179724	0.0205076	0.0430535	0.178171	0.0285674	0.0313598	0.0201549	0.0188931	0.105424	0.799849

## Sheet: Table S7
Table S7. Statistics of Δ
		Δ SID-SID vs Δ SID-EID		Δ SID-SID vs Δ EID-SID		Δ SID-SID vs Δ EID-EID		Δ SID-EID vs Δ EID-SID		Δ SID-EID vs Δ EID-EID		Δ EID-SID vs Δ EID-EID
clustering	Subset	unadjusted p-value	adjusted p-value	unadjusted p-value	adjusted p-value	unadjusted p-value	adjusted p-value	unadjusted p-value	adjusted p-value	unadjusted p-value	adjusted p-value	unadjusted p-value	adjusted p-value
B cells	immature B cells	0.0194821	0.0454583	0.000600615	0.00280287	0.424128	0.649852	1.35232e-08	3.15542e-08	0.00422769	0.00873583	0.0518652	0.304475
B cells	transitionals B cells CD1d-	0.00387015	0.0135455	0.0103935	0.0242514	0.270244	0.649852	1.81889e-11	8.48816e-11	1.09115e-05	0.000152762	0.217482	0.304475
B cells	transitionals B cells CD1d+	0.000683698	0.00957177	1.26797e-05	0.000177516	0.450452	0.649852	2.96453e-13	4.15035e-12	0.000628271	0.00293193	0.0125569	0.175797
B cells	regulatory B cells	0.00142402	0.0099317	0.000263665	0.00184565	0.129895	0.649852	1.16804e-11	8.17629e-11	2.57361e-05	0.000180153	0.139601	0.304475
B cells	naive B cells (1)	0.040587	0.066349	0.00793	0.022204	0.309075	0.649852	1.03288e-08	2.89205e-08	0.00436792	0.00873583	0.167414	0.304475
B cells	naive B cells (2)	0.0743957	0.104154	0.0199691	0.0349459	0.227375	0.649852	1.63994e-08	3.27988e-08	0.000874867	0.00306204	0.510619	0.595722
B cells	naive B cells T-bet+	0.00212822	0.0099317	0.00410735	0.0143757	0.674245	0.696097	5.65001e-07	9.88751e-07	0.0127264	0.017817	0.205998	0.304475
B cells	activated B cells	0.750168	0.750168	0.293082	0.341929	0.696097	0.696097	0.305205	0.318129	0.542176	0.583882	0.139928	0.304475
B cells	non-switched memory B cells	0.042653	0.066349	0.0343689	0.0534628	0.566544	0.696097	1.06407e-10	3.72426e-10	0.00252728	0.00707639	0.127467	0.304475
B cells	memory B cells IgA-	0.0134233	0.0375852	0.0190167	0.0349459	0.423464	0.649852	7.47316e-06	1.16249e-05	0.010495	0.0163256	0.188423	0.304475
B cells	memory B cells IgA+	0.0967501	0.123136	0.045965	0.0643511	0.246902	0.649852	0.0001096	0.00015344	0.035546	0.0452403	0.953657	0.953657
B cells	age-associated B cells	0.147834	0.159205	0.14268	0.181592	0.233273	0.649852	0.00623225	0.00727095	0.621811	0.621811	0.0988796	0.304475
B cells	plasmablasts IgA-	0.122473	0.142885	0.619019	0.666636	0.613976	0.696097	0.318129	0.318129	0.0609158	0.0710685	0.381106	0.485044
B cells	plasmablasts IgA+	0.0228251	0.0456502	0.969916	0.969916	0.46418	0.649852	0.0038905	0.00495154	0.00577099	0.0100992	0.653218	0.703465

## Sheet: Table S8
Table S8. Mean and standard deviation of the percentage of each B cell subset among all CD45+ cells with follow-up sample in GC patients
		CG - SID						CG - EID						Δ CG-SID vs Δ CG-EID
		1st time point: BL		2nd time point: SID		BL vs SID		1st time point: BL		2nd time point: EID		BL vs EID
clustering	Subset	Mean	SD	Mean	SD	unadjusted p-value	adjusted p-value	Mean	SD	Mean	SD	unadjusted p-value	adjusted p-value	unadjusted p-value	adjusted p-value
B cells	immature B cells	0.588134	0.564895	0.604434	0.789589	NA	NA	0.266342	0.173797	0.423984	0.194821	NA	NA	NA	NA
B cells	transitionals B cells CD1d-	0.727223	0.587103	0.449852	0.595184	NA	NA	0.513782	0.341138	0.404693	0.330988	NA	NA	NA	NA
B cells	transitionals B cells CD1d+	0.316079	0.224272	0.609195	0.76158	NA	NA	0.295946	0.208247	0.547948	0.39865	NA	NA	NA	NA
B cells	regulatory B cells	0.30564	0.251899	0.0927571	0.0796953	NA	NA	0.107751	0.0685843	0.125888	0.0985412	NA	NA	NA	NA
B cells	naive B cells (1)	1.55653	0.904849	0.130069	0.194971	NA	NA	1.70069	0.899966	0.17365	0.180421	NA	NA	NA	NA
B cells	naive B cells (2)	3.5502	2.62714	0.11707	0.216153	NA	NA	2.9994	1.73723	0.123242	0.104157	NA	NA	NA	NA
B cells	naive B cells T-bet+	0.894165	1.39338	0.0412407	0.068874	NA	NA	0.303586	0.233609	0.0168177	0.00851551	NA	NA	NA	NA
B cells	activated B cells	0.0185797	0.0330204	0.00243891	0.00363352	NA	NA	0.00158409	0.00104273	0.000206433	0.000209966	NA	NA	NA	NA
B cells	non-switched memory B cells	2.81356	2.82147	0.0618118	0.103935	NA	NA	1.47412	1.03655	0.0249566	0.00653845	NA	NA	NA	NA
B cells	memory B cells IgA-	2.02042	1.98427	0.0385582	0.0327374	NA	NA	1.1712	0.537916	0.0517844	0.0232006	NA	NA	NA	NA
B cells	memory B cells IgA+	1.29159	1.35267	0.0514372	0.0246456	NA	NA	0.6138	0.271526	0.0720536	0.0425468	NA	NA	NA	NA
B cells	age-associated B cells	0.216917	0.156806	0.00520592	0.0103258	NA	NA	0.143547	0.0628801	0.00282365	0.00203109	NA	NA	NA	NA
B cells	plasmablasts IgA-	0.029218	0.0138955	0.0318886	0.0362358	NA	NA	0.129413	0.165304	0.024415	0.0089969	NA	NA	NA	NA
B cells	plasmablasts IgA+	0.0385793	0.0411415	0.035946	0.0170587	NA	NA	0.248854	0.370377	0.0629993	0.049313	NA	NA	NA	NA
